# Supplementary material for: Cryptic diversity found in Didymellaceae from Australian native legumes
Source: MycoKeys. 2021 Feb 8;78:1–20. doi: 10.3897/mycokeys.78.60063 (PMC7884380; doi:10.3897/mycokeys.78.60063)
Supplement: XML Treatment for Epicoccum djirangnandiri [file mycokeys.78.60063-treatment1.xml]

<!DOCTYPE tp:taxon-treatment
  PUBLIC "-//TaxonX//DTD Taxonomic Treatment Publishing DTD v0 20100105//EN" "tax-treatment-NSO.dtd">
<tp:taxon-treatment xmlns:tp="http://www.plazi.org/taxpub"><tp:treatment-meta><kwd-group><label>Taxon classification</label><kwd><named-content xmlns:xlink="http://www.w3.org/1999/xlink" content-type="kingdom">Fungi</named-content></kwd><kwd><named-content xmlns:xlink="http://www.w3.org/1999/xlink" content-type="order">Pleosporales</named-content></kwd><kwd><named-content xmlns:xlink="http://www.w3.org/1999/xlink" content-type="family">Didymellaceae</named-content></kwd></kwd-group><mixed-citation publication-type="journal"><person-group><name><surname>Keirnan</surname><given-names>Elizabeth C.</given-names></name><name><surname>Tan</surname><given-names>Yu Pei</given-names></name><name><surname>Laurence</surname><given-names>Matthew H.</given-names></name><name><surname>Mertin</surname><given-names>Allison A.</given-names></name><name><surname>Liew</surname><given-names>Edward C.Y.</given-names></name><name><surname>Summerell</surname><given-names>Brett A.</given-names></name><name><surname>Shivas</surname><given-names>Roger G.</given-names></name></person-group><article-title>Cryptic diversity found in <tp:taxon-name><tp:taxon-name-part taxon-name-part-type="genus" reg="Didymellaceae">Didymellaceae</tp:taxon-name-part></tp:taxon-name> from Australian native legumes</article-title><source>MycoKeys</source><day>08</day><month>2</month><year>2021</year><volume>78</volume><fpage>1</fpage><lpage>20</lpage><pub-id pub-id-type="doi">10.3897/mycokeys.78.60063</pub-id></mixed-citation></tp:treatment-meta><tp:nomenclature><tp:taxon-name><object-id xmlns:xlink="http://www.w3.org/1999/xlink" content-type="arpha" xlink:type="simple">215FEA5D-B1DB-576B-85B6-6BF8A79E7087</object-id>
              <tp:taxon-name-part taxon-name-part-type="genus" reg="Epicoccum">Epicoccum</tp:taxon-name-part>
              <tp:taxon-name-part taxon-name-part-type="species" reg="djirangnandiri">djirangnandiri</tp:taxon-name-part>
            </tp:taxon-name><tp:taxon-authority>E.C. Keirnan, M.H. Laurence, R.G. Shivas &amp; Y.P. Tan</tp:taxon-authority><tp:taxon-status xmlns:xlink="http://www.w3.org/1999/xlink" xlink:type="simple">sp. nov.</tp:taxon-status><xref ref-type="fig" rid="F3">833689 Fig. 2</xref></tp:nomenclature><tp:treatment-sec sec-type="material" id="SECID0EFEAK"><title>Type.</title><p>Australia, New South Wales, Mount Annan, <italic><tp:taxon-name><tp:taxon-name-part taxon-name-part-type="genus" reg="Swainsona">Swainsona</tp:taxon-name-part> <tp:taxon-name-part taxon-name-part-type="species" reg="galegifolia">galegifolia</tp:taxon-name-part></tp:taxon-name></italic>, 19 Jan. 2017, <italic>E.C. Keirnan</italic> (holotype <named-content xmlns:xlink="http://www.w3.org/1999/xlink" content-type="dwc:institutional_code" xlink:type="simple">BRIP</named-content> 69585, includes culture ex-type).</p><fig id="F3" position="float" orientation="portrait"><object-id xmlns:xlink="http://www.w3.org/1999/xlink" content-type="doi" xlink:type="simple">10.3897/mycokeys.78.60063.figure2</object-id><object-id xmlns:xlink="http://www.w3.org/1999/xlink" content-type="arpha" xlink:type="simple">8C3E1541-1396-5A39-8F71-1D74F46D397E</object-id><label>Figure 2.</label><caption><p><italic><tp:taxon-name><tp:taxon-name-part taxon-name-part-type="genus" reg="Epicoccum">Epicoccum</tp:taxon-name-part> <tp:taxon-name-part taxon-name-part-type="species" reg="djirangnandiri">djirangnandiri</tp:taxon-name-part></tp:taxon-name></italic>: <bold>a</bold> leaf lesions on <italic><tp:taxon-name><tp:taxon-name-part taxon-name-part-type="genus" reg="Swainsona">Swainsona</tp:taxon-name-part> <tp:taxon-name-part taxon-name-part-type="species" reg="galegifolia">galegifolia</tp:taxon-name-part></tp:taxon-name></italic><bold>b</bold> 14-d old colonies on <abbrev xmlns:xlink="http://www.w3.org/1999/xlink" xlink:title="potato dextrose agar" id="ABBRID0E6FAK" xlink:type="simple">PDA</abbrev>, <abbrev xmlns:xlink="http://www.w3.org/1999/xlink" xlink:title="malt extract agar" id="ABBRID0EDGAK" xlink:type="simple">MEA</abbrev>, <abbrev xmlns:xlink="http://www.w3.org/1999/xlink" xlink:title="oatmeal agar" id="ABBRID0EHGAK" xlink:type="simple">OA</abbrev> (left, top to bottom) and lower surface (right) <bold>c</bold> upper surface <bold>d</bold> pycnidia on <abbrev xmlns:xlink="http://www.w3.org/1999/xlink" xlink:title="carnation leaf agar" id="ABBRID0EPGAK" xlink:type="simple">CLA</abbrev><bold>e</bold> conidia. Scale bars: 200 µm (<bold>d</bold>); 7 µm (<bold>e</bold>).</p></caption><graphic xmlns:xlink="http://www.w3.org/1999/xlink" xlink:href="mycokeys-78-001-g002.jpg" position="float" orientation="portrait" xlink:type="simple" id="oo_506795.jpg"><uri content-type="original_file" xlink:type="simple">https://binary.pensoft.net/fig/506795</uri></graphic></fig></tp:treatment-sec><tp:treatment-sec sec-type="description" id="SECID0E5GAK"><title>Description.</title><p><italic>Colonies</italic> on <abbrev xmlns:xlink="http://www.w3.org/1999/xlink" xlink:title="oatmeal agar" id="ABBRID0EGHAK" xlink:type="simple">OA</abbrev>, 76–80 mm diam. after 7 d, covered in dense aerial mycelium, variable shades of grey, pale cinnamon towards centre; reverse dark vinaceous; on <abbrev xmlns:xlink="http://www.w3.org/1999/xlink" xlink:title="malt extract agar" id="ABBRID0EKHAK" xlink:type="simple">MEA</abbrev>, 70–72 mm after 7 d, margin entire, covered in low dense aerial mycelium, pale mouse grey with lighter patches; reverse olivaceous with radiating spokes; on <abbrev xmlns:xlink="http://www.w3.org/1999/xlink" xlink:title="potato dextrose agar" id="ABBRID0EOHAK" xlink:type="simple">PDA</abbrev>, 73–80 mm after 7 d, margin entire, mycelia felty, mouse grey becoming vinaceous buff towards centre; reverse fuscous black. <italic>NaOH spot test</italic>: negative. <italic>Conidiomata</italic> on <abbrev xmlns:xlink="http://www.w3.org/1999/xlink" xlink:title="carnation leaf agar" id="ABBRID0EWHAK" xlink:type="simple">CLA</abbrev>, pycnidial, globose 100–200 μm diam., pale brown becoming black, solitary, glabrous, non-papillate; pycnidial wall composed of textura globulosa, pale brown, cells 5–15 μm diam. <italic>Conidiogenous</italic> cells phialidic, cylindral, thin-walled, hyaline, rounded ends. <italic>Conidia</italic> aseptate, 5–7 × 2–3 μm.</p></tp:treatment-sec><tp:treatment-sec sec-type="etymology" id="SECID0E5HAK"><title>Etymology.</title><p>From the language of the Indigenous Australian Dharawal people, meaning leaf spot. The Dharawal people are from the western Sydney region in New South Wales, which includes Mount Annan, where the holotype was collected.</p></tp:treatment-sec><tp:treatment-sec sec-type="notes" id="SECID0EDIAK"><title>Notes.</title><p><italic><tp:taxon-name><tp:taxon-name-part taxon-name-part-type="genus" reg="Epicoccum">Epicoccum</tp:taxon-name-part> <tp:taxon-name-part taxon-name-part-type="species" reg="djirangnandiri">djirangnandiri</tp:taxon-name-part></tp:taxon-name></italic> is phylogenetically close to <italic><tp:taxon-name><tp:taxon-name-part taxon-name-part-type="genus" reg="Epicoccum">E.</tp:taxon-name-part> <tp:taxon-name-part taxon-name-part-type="species" reg="pneumoniae">pneumoniae</tp:taxon-name-part></tp:taxon-name></italic> ex-type strain <named-content xmlns:xlink="http://www.w3.org/1999/xlink" content-type="dwc:institutional_code" xlink:type="simple">UTHSC</named-content> DI16-257 (Fig. <xref ref-type="fig" rid="F8">1</xref>) and is distinguished in <italic><abbrev xmlns:xlink="http://www.w3.org/1999/xlink" xlink:title="RNA polymerase II subunit B" id="ABBRID0EJJAK" xlink:type="simple">rpb</abbrev></italic>2 sequences with 99% identity. Morphological comparisons could not be made as <italic><tp:taxon-name><tp:taxon-name-part taxon-name-part-type="genus" reg="Epicoccum">E.</tp:taxon-name-part> <tp:taxon-name-part taxon-name-part-type="species" reg="pneumoniae">pneumoniae</tp:taxon-name-part></tp:taxon-name></italic> was sterile in culture (<xref ref-type="bibr" rid="B42">Valenzuela-Lopez et al. 2018</xref>). <italic><tp:taxon-name><tp:taxon-name-part taxon-name-part-type="genus" reg="Epicoccum">Epicoccum</tp:taxon-name-part> <tp:taxon-name-part taxon-name-part-type="species" reg="djirangnandiri">djirangnandiri</tp:taxon-name-part></tp:taxon-name></italic> is only known from one specimen on <italic><tp:taxon-name><tp:taxon-name-part taxon-name-part-type="genus" reg="Swainsona">Swainsona</tp:taxon-name-part> <tp:taxon-name-part taxon-name-part-type="species" reg="galegifolia">galegifolia</tp:taxon-name-part></tp:taxon-name></italic>.</p></tp:treatment-sec><tp:treatment-sec><!--Section generated to contain objects referenced in tp:taxon-treatment.--><fig id="F8" position="float" orientation="portrait"><object-id xmlns:xlink="http://www.w3.org/1999/xlink" content-type="doi" xlink:type="simple">10.3897/mycokeys.78.60063.figure1</object-id><object-id xmlns:xlink="http://www.w3.org/1999/xlink" content-type="arpha" xlink:type="simple">D06612A8-4B32-5CE7-9AA5-FF94D2281790</object-id><label>Figure 1.</label><caption><p>Phylogenetic tree based on maximum likelihood analysis of the combined multilocus (<italic><abbrev xmlns:xlink="http://www.w3.org/1999/xlink" xlink:title="RNA polymerase II subunit B" id="ABBRID0E3KAE" xlink:type="simple">rpb</abbrev></italic>2 and <abbrev xmlns:xlink="http://www.w3.org/1999/xlink" content-type="institution" xlink:title="internal transcribed spacer" id="ABBRID0EALAE" xlink:type="simple">ITS</abbrev>) alignment. RAxML bootstrap values (bs) greater than 70 % and Bayesian posterior probabilities (pp) greater than 0.95 are given at the nodes (bs/pp). Genera are delimited in coloured boxes, with the genus name indicated to the right. Isolates identified in this study are in <bold>bold</bold>, and novel taxa are in <bold>red bold</bold>. Ex-type isolates are marked with <sup>T</sup>. The outgroup is <italic><tp:taxon-name><tp:taxon-name-part taxon-name-part-type="genus" reg="Neoascochyta">Neoascochyta</tp:taxon-name-part> <tp:taxon-name-part taxon-name-part-type="species" reg="desmazieri">desmazieri</tp:taxon-name-part></tp:taxon-name></italic> (<named-content xmlns:xlink="http://www.w3.org/1999/xlink" content-type="dwc:institutional_code" xlink:type="simple">CBS</named-content> 297.69).</p></caption><graphic xmlns:xlink="http://www.w3.org/1999/xlink" xlink:href="mycokeys-78-001-g001.jpg" position="float" orientation="portrait" xlink:type="simple" id="oo_506794.jpg"><uri content-type="original_file" xlink:type="simple">https://binary.pensoft.net/fig/506794</uri></graphic></fig></tp:treatment-sec><ref-list><ref id="B42"><mixed-citation xmlns:xlink="http://www.w3.org/1999/xlink" xlink:type="simple"><person-group><name name-style="western"><surname>Valenzuela-Lopez</surname><given-names>N</given-names></name><name name-style="western"><surname>Cano-Lira</surname><given-names>JF</given-names></name><name name-style="western"><surname>Guarro</surname><given-names>J</given-names></name><name name-style="western"><surname>Sutton</surname><given-names>DA</given-names></name><name name-style="western"><surname>Wiederhold</surname><given-names>N</given-names></name><name name-style="western"><surname>Crous</surname><given-names>PW</given-names></name><name name-style="western"><surname>Stchigel</surname><given-names>AM</given-names></name></person-group> (<year>2018</year>) <article-title>Coelomycetous <italic><tp:taxon-name><tp:taxon-name-part taxon-name-part-type="genus">Dothideomycetes</tp:taxon-name-part></tp:taxon-name></italic> with emphasis on the families <italic><tp:taxon-name><tp:taxon-name-part taxon-name-part-type="genus">Cucurbitariaceae</tp:taxon-name-part></tp:taxon-name></italic> and <italic><tp:taxon-name><tp:taxon-name-part taxon-name-part-type="genus">Didymellaceae</tp:taxon-name-part></tp:taxon-name></italic>.</article-title><source>Studies in Mycology</source><volume>90</volume>: <fpage>1</fpage>–<lpage>69</lpage>. <ext-link xlink:type="simple" ext-link-type="doi" xlink:href="10.1016/j.simyco.2017.11.003">https://doi.org/10.1016/j.simyco.2017.11.003</ext-link></mixed-citation></ref></ref-list></tp:taxon-treatment>
