# Supplementary material for: Cryptic diversity found in Didymellaceae from Australian native legumes
Source: MycoKeys. 2021 Feb 8;78:1–20. doi: 10.3897/mycokeys.78.60063 (PMC7884380; doi:10.3897/mycokeys.78.60063)
Supplement: XML Treatment for Neodidymelliopsis tinkyukuku [file mycokeys.78.60063-treatment2.xml]

<!DOCTYPE tp:taxon-treatment
  PUBLIC "-//TaxonX//DTD Taxonomic Treatment Publishing DTD v0 20100105//EN" "tax-treatment-NSO.dtd">
<tp:taxon-treatment xmlns:tp="http://www.plazi.org/taxpub"><tp:treatment-meta><kwd-group><label>Taxon classification</label><kwd><named-content xmlns:xlink="http://www.w3.org/1999/xlink" content-type="kingdom">Fungi</named-content></kwd><kwd><named-content xmlns:xlink="http://www.w3.org/1999/xlink" content-type="order">Pleosporales</named-content></kwd><kwd><named-content xmlns:xlink="http://www.w3.org/1999/xlink" content-type="family">Didymellaceae</named-content></kwd></kwd-group><mixed-citation publication-type="journal"><person-group><name><surname>Keirnan</surname><given-names>Elizabeth C.</given-names></name><name><surname>Tan</surname><given-names>Yu Pei</given-names></name><name><surname>Laurence</surname><given-names>Matthew H.</given-names></name><name><surname>Mertin</surname><given-names>Allison A.</given-names></name><name><surname>Liew</surname><given-names>Edward C.Y.</given-names></name><name><surname>Summerell</surname><given-names>Brett A.</given-names></name><name><surname>Shivas</surname><given-names>Roger G.</given-names></name></person-group><article-title>Cryptic diversity found in <tp:taxon-name><tp:taxon-name-part taxon-name-part-type="genus" reg="Didymellaceae">Didymellaceae</tp:taxon-name-part></tp:taxon-name> from Australian native legumes</article-title><source>MycoKeys</source><day>08</day><month>2</month><year>2021</year><volume>78</volume><fpage>1</fpage><lpage>20</lpage><pub-id pub-id-type="doi">10.3897/mycokeys.78.60063</pub-id></mixed-citation></tp:treatment-meta><tp:nomenclature><tp:taxon-name><object-id xmlns:xlink="http://www.w3.org/1999/xlink" content-type="arpha" xlink:type="simple">99FBBB09-AB5C-588E-9815-F1D246805CCA</object-id>
              <tp:taxon-name-part taxon-name-part-type="genus" reg="Neodidymelliopsis">Neodidymelliopsis</tp:taxon-name-part>
              <tp:taxon-name-part taxon-name-part-type="species" reg="tinkyukuku">tinkyukuku</tp:taxon-name-part>
              <object-id xmlns:xlink="http://www.w3.org/1999/xlink" content-type="mycobank" xlink:type="simple">833692</object-id>
            </tp:taxon-name><tp:taxon-authority>E.C. Keirnan, M.H. Laurence, R.G. Shivas &amp; Y.P. Tan</tp:taxon-authority><tp:taxon-status xmlns:xlink="http://www.w3.org/1999/xlink" xlink:type="simple">sp. nov.</tp:taxon-status><xref ref-type="fig" rid="F4">Fig. 3</xref></tp:nomenclature><tp:treatment-sec sec-type="material" id="SECID0E6LAK"><title>Type.</title><p>Australia, South Australia, Clare, <italic><tp:taxon-name><tp:taxon-name-part taxon-name-part-type="genus" reg="Hardenbergia">Hardenbergia</tp:taxon-name-part> <tp:taxon-name-part taxon-name-part-type="species" reg="violacea">violacea</tp:taxon-name-part></tp:taxon-name></italic>, 17 Sep. 2017, <italic>E.C. Keirnan</italic> (holotype <named-content xmlns:xlink="http://www.w3.org/1999/xlink" content-type="dwc:institutional_code" xlink:type="simple">BRIP</named-content> 69592, includes culture ex-type).</p><fig id="F4" position="float" orientation="portrait"><object-id xmlns:xlink="http://www.w3.org/1999/xlink" content-type="doi" xlink:type="simple">10.3897/mycokeys.78.60063.figure3</object-id><object-id xmlns:xlink="http://www.w3.org/1999/xlink" content-type="arpha" xlink:type="simple">D74C2E2D-359D-54E9-9F88-5D68F92970C1</object-id><label>Figure 3.</label><caption><p><italic><tp:taxon-name><tp:taxon-name-part taxon-name-part-type="genus" reg="Neodidymelliopsis">Neodidymelliopsis</tp:taxon-name-part> <tp:taxon-name-part taxon-name-part-type="species" reg="tinkyukuku">tinkyukuku</tp:taxon-name-part></tp:taxon-name></italic>: <bold>a</bold> leaf lesions on <italic><tp:taxon-name><tp:taxon-name-part taxon-name-part-type="genus" reg="Hardenbergia">Hardenbergia</tp:taxon-name-part> <tp:taxon-name-part taxon-name-part-type="species" reg="violacea">violacea</tp:taxon-name-part></tp:taxon-name></italic><bold>b</bold> 12-d old colonies top to bottom on <abbrev xmlns:xlink="http://www.w3.org/1999/xlink" xlink:title="potato dextrose agar" id="ABBRID0EZNAK" xlink:type="simple">PDA</abbrev>, <abbrev xmlns:xlink="http://www.w3.org/1999/xlink" xlink:title="malt extract agar" id="ABBRID0E4NAK" xlink:type="simple">MEA</abbrev>, <abbrev xmlns:xlink="http://www.w3.org/1999/xlink" xlink:title="oatmeal agar" id="ABBRID0EBOAK" xlink:type="simple">OA</abbrev> (left, top to bottom) and lower surface (right) <bold>c</bold> upper surface <bold>d</bold> pycnidia on <abbrev xmlns:xlink="http://www.w3.org/1999/xlink" xlink:title="carnation leaf agar" id="ABBRID0EJOAK" xlink:type="simple">CLA</abbrev><bold>e</bold> pycnidia <bold>f</bold> pycnidial wall <bold>g</bold> conidia. Scale bars: 300 µm (<bold>d, e</bold>); 10 µm (<bold>f</bold>); 7 µm (<bold>g</bold>).</p></caption><graphic xmlns:xlink="http://www.w3.org/1999/xlink" xlink:href="mycokeys-78-001-g003.jpg" position="float" orientation="portrait" xlink:type="simple" id="oo_506796.jpg"><uri content-type="original_file" xlink:type="simple">https://binary.pensoft.net/fig/506796</uri></graphic></fig></tp:treatment-sec><tp:treatment-sec sec-type="description" id="SECID0E5OAK"><title>Description.</title><p><italic>Colonies</italic> on <abbrev xmlns:xlink="http://www.w3.org/1999/xlink" xlink:title="oatmeal agar" id="ABBRID0EGPAK" xlink:type="simple">OA</abbrev>, 26–28 mm diam. after 7 d, dense low aerial mycelium, buff with numerous grey patches, darker with abundant pycnidia at centre; reverse buff to rosy buff with darker concentric rings towards centre; on <abbrev xmlns:xlink="http://www.w3.org/1999/xlink" xlink:title="malt extract agar" id="ABBRID0EKPAK" xlink:type="simple">MEA</abbrev>, 28–30 mm after 7 d, margin entire, dense low aerial mycelium, vinaceous buff paler at margin; reverse rosy buff to buff at margin with abundant scattered pycnidia; on <abbrev xmlns:xlink="http://www.w3.org/1999/xlink" xlink:title="potato dextrose agar" id="ABBRID0EOPAK" xlink:type="simple">PDA</abbrev>, 35–38 mm after 7 d, margin entire, dense low aerial mycelium, pale mouse grey lighter at margin; reverse cinnamon with concentric dark rings, darker at centre. <italic>NaOH spot test</italic>: light yellow. <italic>Conidiomata</italic> on <abbrev xmlns:xlink="http://www.w3.org/1999/xlink" xlink:title="carnation leaf agar" id="ABBRID0EWPAK" xlink:type="simple">CLA</abbrev> pycnidial, globose to ampulliform, 250–350 μm diam., brown becoming black, solitary, abundant in centre of colony, zonate, glabrous, non-papillate; ostiole c. 25 μm diam.; pycnidial wall composed of textura angularus, pale brown, cells 5–8 μm diam. <italic>Conidiogenous cells</italic> phialidic, cylindrical, thin-walled, hyaline. <italic>Conidia</italic> occasionally septate, 6–9 × 2–3 μm, cylindrical, hyaline, thin-walled.</p></tp:treatment-sec><tp:treatment-sec sec-type="etymology" id="SECID0E5PAK"><title>Etymology.</title><p>From the language of the Indigenous Australian Kaurna people, meaning leaf disease. The Kaurna people are from the Adelaide plains region, which includes Clare, the locality where the holotype was collected.</p></tp:treatment-sec><tp:treatment-sec sec-type="notes" id="SECID0EDQAK"><title>Notes.</title><p><italic><tp:taxon-name><tp:taxon-name-part taxon-name-part-type="genus" reg="Neodidymelliopsis">Neodidymelliopsis</tp:taxon-name-part> <tp:taxon-name-part taxon-name-part-type="species" reg="tinkyukuku">tinkyukuku</tp:taxon-name-part></tp:taxon-name></italic> (strain <named-content xmlns:xlink="http://www.w3.org/1999/xlink" content-type="dwc:institutional_code" xlink:type="simple">BRIP</named-content> 69592) is sister to a clade that includes <italic><tp:taxon-name><tp:taxon-name-part taxon-name-part-type="genus" reg="Neodidymelliopsis">N.</tp:taxon-name-part> <tp:taxon-name-part taxon-name-part-type="species" reg="farokhinejadii">farokhinejadii</tp:taxon-name-part></tp:taxon-name></italic> (strain <named-content xmlns:xlink="http://www.w3.org/1999/xlink" content-type="dwc:institutional_code" xlink:type="simple">CBS</named-content> 142853), <italic><tp:taxon-name><tp:taxon-name-part taxon-name-part-type="genus" reg="Neodidymelliopsis">N.</tp:taxon-name-part> <tp:taxon-name-part taxon-name-part-type="species" reg="longicolla">longicolla</tp:taxon-name-part></tp:taxon-name></italic> (ex-type strain <named-content xmlns:xlink="http://www.w3.org/1999/xlink" content-type="dwc:institutional_code" xlink:type="simple">CBS</named-content> 382.96) and <italic><tp:taxon-name><tp:taxon-name-part taxon-name-part-type="genus" reg="Neodidymelliopsis">N.</tp:taxon-name-part> <tp:taxon-name-part taxon-name-part-type="species" reg="ranunculi">ranunculi</tp:taxon-name-part></tp:taxon-name></italic> (strain <named-content xmlns:xlink="http://www.w3.org/1999/xlink" content-type="dwc:institutional_code" xlink:type="simple">CBS</named-content> 286.72) (Fig. <xref ref-type="fig" rid="F8">1</xref>). <italic><tp:taxon-name><tp:taxon-name-part taxon-name-part-type="genus" reg="Neodidymelliopsis">Neodidymelliopsis</tp:taxon-name-part></tp:taxon-name></italic> conidial dimensions are distinct from <italic><tp:taxon-name><tp:taxon-name-part taxon-name-part-type="genus" reg="Neodidymelliopsis">N.</tp:taxon-name-part> <tp:taxon-name-part taxon-name-part-type="species" reg="farokhinejadii">farokhinejadii</tp:taxon-name-part></tp:taxon-name></italic> (4.6–7.5 × 2.4–3.9 μm), <italic><tp:taxon-name><tp:taxon-name-part taxon-name-part-type="genus" reg="Neodidymelliopsis">N.</tp:taxon-name-part> <tp:taxon-name-part taxon-name-part-type="species" reg="longicolla">longicolla</tp:taxon-name-part></tp:taxon-name></italic> (12–15 × 4–7 μm), and <italic><tp:taxon-name><tp:taxon-name-part taxon-name-part-type="genus" reg="Neodidymelliopsis">N.</tp:taxon-name-part> <tp:taxon-name-part taxon-name-part-type="species" reg="ranunculi">ranunculi</tp:taxon-name-part></tp:taxon-name></italic> (3–5 × 7.5–10 μm). <italic><tp:taxon-name><tp:taxon-name-part taxon-name-part-type="genus" reg="Neodidymelliopsis">Neodidymelliopsis</tp:taxon-name-part> <tp:taxon-name-part taxon-name-part-type="species" reg="tinkyukuku">tinkyukuku</tp:taxon-name-part></tp:taxon-name></italic> can be easily distinguished from these three species by DNA sequences of the <italic>rpb2</italic> locus.</p></tp:treatment-sec><tp:treatment-sec><!--Section generated to contain objects referenced in tp:taxon-treatment.--><fig id="F8" position="float" orientation="portrait"><object-id xmlns:xlink="http://www.w3.org/1999/xlink" content-type="doi" xlink:type="simple">10.3897/mycokeys.78.60063.figure1</object-id><object-id xmlns:xlink="http://www.w3.org/1999/xlink" content-type="arpha" xlink:type="simple">D06612A8-4B32-5CE7-9AA5-FF94D2281790</object-id><label>Figure 1.</label><caption><p>Phylogenetic tree based on maximum likelihood analysis of the combined multilocus (<italic><abbrev xmlns:xlink="http://www.w3.org/1999/xlink" xlink:title="RNA polymerase II subunit B" id="ABBRID0E3KAE" xlink:type="simple">rpb</abbrev></italic>2 and <abbrev xmlns:xlink="http://www.w3.org/1999/xlink" content-type="institution" xlink:title="internal transcribed spacer" id="ABBRID0EALAE" xlink:type="simple">ITS</abbrev>) alignment. RAxML bootstrap values (bs) greater than 70 % and Bayesian posterior probabilities (pp) greater than 0.95 are given at the nodes (bs/pp). Genera are delimited in coloured boxes, with the genus name indicated to the right. Isolates identified in this study are in <bold>bold</bold>, and novel taxa are in <bold>red bold</bold>. Ex-type isolates are marked with <sup>T</sup>. The outgroup is <italic><tp:taxon-name><tp:taxon-name-part taxon-name-part-type="genus" reg="Neoascochyta">Neoascochyta</tp:taxon-name-part> <tp:taxon-name-part taxon-name-part-type="species" reg="desmazieri">desmazieri</tp:taxon-name-part></tp:taxon-name></italic> (<named-content xmlns:xlink="http://www.w3.org/1999/xlink" content-type="dwc:institutional_code" xlink:type="simple">CBS</named-content> 297.69).</p></caption><graphic xmlns:xlink="http://www.w3.org/1999/xlink" xlink:href="mycokeys-78-001-g001.jpg" position="float" orientation="portrait" xlink:type="simple" id="oo_506794.jpg"><uri content-type="original_file" xlink:type="simple">https://binary.pensoft.net/fig/506794</uri></graphic></fig></tp:treatment-sec></tp:taxon-treatment>
