# Supplementary material for: Cryptic diversity found in Didymellaceae from Australian native legumes
Source: MycoKeys. 2021 Feb 8;78:1–20. doi: 10.3897/mycokeys.78.60063 (PMC7884380; doi:10.3897/mycokeys.78.60063)
Supplement: XML Treatment for Nothophoma garlbiwalawarda [file mycokeys.78.60063-treatment3.xml]

<!DOCTYPE tp:taxon-treatment
  PUBLIC "-//TaxonX//DTD Taxonomic Treatment Publishing DTD v0 20100105//EN" "tax-treatment-NSO.dtd">
<tp:taxon-treatment xmlns:tp="http://www.plazi.org/taxpub"><tp:treatment-meta><kwd-group><label>Taxon classification</label><kwd><named-content xmlns:xlink="http://www.w3.org/1999/xlink" content-type="kingdom">Fungi</named-content></kwd><kwd><named-content xmlns:xlink="http://www.w3.org/1999/xlink" content-type="order">Pleosporales</named-content></kwd><kwd><named-content xmlns:xlink="http://www.w3.org/1999/xlink" content-type="family">Didymellaceae</named-content></kwd></kwd-group><mixed-citation publication-type="journal"><person-group><name><surname>Keirnan</surname><given-names>Elizabeth C.</given-names></name><name><surname>Tan</surname><given-names>Yu Pei</given-names></name><name><surname>Laurence</surname><given-names>Matthew H.</given-names></name><name><surname>Mertin</surname><given-names>Allison A.</given-names></name><name><surname>Liew</surname><given-names>Edward C.Y.</given-names></name><name><surname>Summerell</surname><given-names>Brett A.</given-names></name><name><surname>Shivas</surname><given-names>Roger G.</given-names></name></person-group><article-title>Cryptic diversity found in <tp:taxon-name><tp:taxon-name-part taxon-name-part-type="genus" reg="Didymellaceae">Didymellaceae</tp:taxon-name-part></tp:taxon-name> from Australian native legumes</article-title><source>MycoKeys</source><day>08</day><month>2</month><year>2021</year><volume>78</volume><fpage>1</fpage><lpage>20</lpage><pub-id pub-id-type="doi">10.3897/mycokeys.78.60063</pub-id></mixed-citation></tp:treatment-meta><tp:nomenclature><tp:taxon-name><object-id xmlns:xlink="http://www.w3.org/1999/xlink" content-type="arpha" xlink:type="simple">1CA11AC0-D737-5DA2-9F63-DDFFEA13D2AA</object-id>
              <tp:taxon-name-part taxon-name-part-type="genus" reg="Nothophoma">Nothophoma</tp:taxon-name-part>
              <tp:taxon-name-part taxon-name-part-type="species" reg="garlbiwalawarda">garlbiwalawarda</tp:taxon-name-part>
              <object-id xmlns:xlink="http://www.w3.org/1999/xlink" content-type="mycobank" xlink:type="simple">833693</object-id>
            </tp:taxon-name><tp:taxon-authority>E.C. Keirnan, M.H. Laurence, R.G. Shivas &amp; Y.P. Tan</tp:taxon-authority><tp:taxon-status xmlns:xlink="http://www.w3.org/1999/xlink" xlink:type="simple">sp. nov.</tp:taxon-status><xref ref-type="fig" rid="F5">Fig. 4</xref></tp:nomenclature><tp:treatment-sec sec-type="material" id="SECID0EPVAK"><title>Type.</title><p>Australia, South Australia, Wudinna, <italic><tp:taxon-name><tp:taxon-name-part taxon-name-part-type="genus" reg="Senna">Senna</tp:taxon-name-part> <tp:taxon-name-part taxon-name-part-type="species" reg="artemisioides">artemisioides</tp:taxon-name-part></tp:taxon-name></italic>, 19 Aug. 2017, <italic>E.C. Keirnan</italic> (holotype <named-content xmlns:xlink="http://www.w3.org/1999/xlink" content-type="dwc:institutional_code" xlink:type="simple">BRIP</named-content> 69595, includes culture ex-type).</p><fig id="F5" position="float" orientation="portrait"><object-id xmlns:xlink="http://www.w3.org/1999/xlink" content-type="doi" xlink:type="simple">10.3897/mycokeys.78.60063.figure4</object-id><object-id xmlns:xlink="http://www.w3.org/1999/xlink" content-type="arpha" xlink:type="simple">E51C75C4-0A86-5D18-B8C6-AA38315F79D4</object-id><label>Figure 4.</label><caption><p><italic><tp:taxon-name><tp:taxon-name-part taxon-name-part-type="genus" reg="Nothophoma">Nothophoma</tp:taxon-name-part> <tp:taxon-name-part taxon-name-part-type="species" reg="garlbiwalawarda">garlbiwalawarda</tp:taxon-name-part></tp:taxon-name></italic>: <bold>a</bold> pin-prick leaf spots on <italic><tp:taxon-name><tp:taxon-name-part taxon-name-part-type="genus" reg="Senna">Senna</tp:taxon-name-part> <tp:taxon-name-part taxon-name-part-type="species" reg="artemisioides">artemisioides</tp:taxon-name-part></tp:taxon-name></italic> from Wudinna <abbrev xmlns:xlink="http://www.w3.org/1999/xlink" xlink:title="South Australia" id="ABBRID0EHXAK" xlink:type="simple">SA</abbrev><bold>b</bold> 12-d old colonies top to bottom on <abbrev xmlns:xlink="http://www.w3.org/1999/xlink" xlink:title="potato dextrose agar" id="ABBRID0ENXAK" xlink:type="simple">PDA</abbrev>, <abbrev xmlns:xlink="http://www.w3.org/1999/xlink" xlink:title="malt extract agar" id="ABBRID0ERXAK" xlink:type="simple">MEA</abbrev>, <abbrev xmlns:xlink="http://www.w3.org/1999/xlink" xlink:title="oatmeal agar" id="ABBRID0EVXAK" xlink:type="simple">OA</abbrev> (left, top to bottom) and lower surface (right) <bold>c</bold> upper surface <bold>d</bold> pycnidia on <abbrev xmlns:xlink="http://www.w3.org/1999/xlink" xlink:title="carnation leaf agar" id="ABBRID0E4XAK" xlink:type="simple">CLA</abbrev><bold>e</bold> pycnidia and pycnidial ooze on <abbrev xmlns:xlink="http://www.w3.org/1999/xlink" xlink:title="oatmeal agar" id="ABBRID0EDYAK" xlink:type="simple">OA</abbrev><bold>f</bold> pycnidia on <abbrev xmlns:xlink="http://www.w3.org/1999/xlink" xlink:title="potato dextrose agar" id="ABBRID0EJYAK" xlink:type="simple">PDA</abbrev><bold>g</bold> conidia. Scale bars: 300 µm (<bold>d, e, f</bold>); 7 µm (<bold>g</bold>).</p></caption><graphic xmlns:xlink="http://www.w3.org/1999/xlink" xlink:href="mycokeys-78-001-g004.jpg" position="float" orientation="portrait" xlink:type="simple" id="oo_506797.jpg"><uri content-type="original_file" xlink:type="simple">https://binary.pensoft.net/fig/506797</uri></graphic></fig></tp:treatment-sec><tp:treatment-sec sec-type="description" id="SECID0EYYAK"><title>Description.</title><p><italic>Colonies</italic> on <abbrev xmlns:xlink="http://www.w3.org/1999/xlink" xlink:title="oatmeal agar" id="ABBRID0EAZAK" xlink:type="simple">OA</abbrev>, 27–30 mm diam. after 7 d, flat with scant aerial mycelia with a few zonate rings, vinaceous to dark vinaceous; vinaceous to dark vinaceous; on <abbrev xmlns:xlink="http://www.w3.org/1999/xlink" xlink:title="malt extract agar" id="ABBRID0EEZAK" xlink:type="simple">MEA</abbrev>, 23–25 mm after 7 d, margin entire, flat, scant aerial mycelium towards centre, amber with abundant pycnidia; reverse amber darker towards centre; on <abbrev xmlns:xlink="http://www.w3.org/1999/xlink" xlink:title="potato dextrose agar" id="ABBRID0EIZAK" xlink:type="simple">PDA</abbrev>, 28–30 mm after 7 d, margin irregular, flat with aerial mycelia tufted in centre, dark with abundant pycnidia in concentric rings, buff at margin; reverse dark becoming buff at margin. <italic>NaOH spot test</italic>: reddish. <italic>Conidiomata</italic> pycnidial, globose to subglobose, 130–320 μm diam., pale brown, scattered, abundant, zonate, glabrous, non-papillate; ostiole c. 25 μm diam.; pycnidial wall composed of textura angularus, pale to medium brown, cells 5–12 μm diam. <italic>Conidiogenous</italic> cells phialidic, cylindrical, thin-walled, hyaline 5–12 × 2–4 μm long, narrower at the apex. <italic>Conidia</italic> aseptate, 5–7.0 × 2.0–3.0 μm, parallel to narrowly ellipsoidal, hyaline, wall c. 0.5 μm.</p></tp:treatment-sec><tp:treatment-sec sec-type="etymology" id="SECID0EUZAK"><title>Etymology.</title><p>From the native language of the Indigenous Australian Barngarla people, meaning leaf-fun-guy. The Barngarla people are from the Eyre Peninsula region, which includes Wudinna, the locality where the holotype was collected.</p></tp:treatment-sec><tp:treatment-sec sec-type="material" id="SECID0EZZAK"><title>Additional material examined.</title><p>Australia, South Australia, Adelaide, <italic><tp:taxon-name><tp:taxon-name-part taxon-name-part-type="genus" reg="Senna">Senna</tp:taxon-name-part> <tp:taxon-name-part taxon-name-part-type="species" reg="artemisioides">artemisioides</tp:taxon-name-part></tp:taxon-name></italic>, 26 Oct. 2016, <italic>E.C. Keirnan</italic> (<named-content xmlns:xlink="http://www.w3.org/1999/xlink" content-type="dwc:institutional_code" xlink:type="simple">BRIP</named-content> 69580); Berri, <italic><tp:taxon-name><tp:taxon-name-part taxon-name-part-type="genus" reg="Senna">Senna</tp:taxon-name-part> <tp:taxon-name-part taxon-name-part-type="species" reg="artemisioides">artemisioides</tp:taxon-name-part></tp:taxon-name></italic>, 01 Jul. 2017, <italic>E.C. Keirnan</italic> (<named-content xmlns:xlink="http://www.w3.org/1999/xlink" content-type="dwc:institutional_code" xlink:type="simple">BRIP</named-content> 69586); ibid, 01 Jul. 2017, <italic>E.C. Keirnan</italic> (<named-content xmlns:xlink="http://www.w3.org/1999/xlink" content-type="dwc:institutional_code" xlink:type="simple">BRIP</named-content> 69587); Kimba, <italic><tp:taxon-name><tp:taxon-name-part taxon-name-part-type="genus" reg="Senna">Senna</tp:taxon-name-part> <tp:taxon-name-part taxon-name-part-type="species" reg="artemisioides">artemisioides</tp:taxon-name-part></tp:taxon-name></italic>, 17 Sep. 2017, <italic>E.C. Keirnan</italic> (<named-content xmlns:xlink="http://www.w3.org/1999/xlink" content-type="dwc:institutional_code" xlink:type="simple">BRIP</named-content> 69594).</p></tp:treatment-sec><tp:treatment-sec sec-type="notes" id="SECID0E32AK"><title>Notes.</title><p><italic><tp:taxon-name><tp:taxon-name-part taxon-name-part-type="genus" reg="Nothophoma">Nothophoma</tp:taxon-name-part> <tp:taxon-name-part taxon-name-part-type="species" reg="garlbiwalawarda">garlbiwalawarda</tp:taxon-name-part></tp:taxon-name></italic> is phylogenetically closest to <italic><tp:taxon-name><tp:taxon-name-part taxon-name-part-type="genus" reg="Nothophoma">No.</tp:taxon-name-part> <tp:taxon-name-part taxon-name-part-type="species" reg="anigozanthi">anigozanthi</tp:taxon-name-part></tp:taxon-name></italic> and two novel species (see below for notes) (Fig. <xref ref-type="fig" rid="F3">2</xref>). <italic><tp:taxon-name><tp:taxon-name-part taxon-name-part-type="genus" reg="Nothophoma">Nothophoma</tp:taxon-name-part> <tp:taxon-name-part taxon-name-part-type="species" reg="garlbiwalawarda">garlbiwalawarda</tp:taxon-name-part></tp:taxon-name></italic> is distinguished from <italic><tp:taxon-name><tp:taxon-name-part taxon-name-part-type="genus" reg="Nothophoma">No.</tp:taxon-name-part> <tp:taxon-name-part taxon-name-part-type="species" reg="anigozanthi">anigozanthi</tp:taxon-name-part></tp:taxon-name></italic> by its larger conidia (cf. 3.5–5 × 1.5–2.5 μm), <italic>rpb2</italic> sequence (93% identity), and its reaction to <italic>NaOH spot test</italic> on <abbrev xmlns:xlink="http://www.w3.org/1999/xlink" xlink:title="malt extract agar" id="ABBRID0EW4AK" xlink:type="simple">MEA</abbrev> (dull green then black).</p></tp:treatment-sec><tp:treatment-sec><!--Section generated to contain objects referenced in tp:taxon-treatment.--><fig id="F3" position="float" orientation="portrait"><object-id xmlns:xlink="http://www.w3.org/1999/xlink" content-type="doi" xlink:type="simple">10.3897/mycokeys.78.60063.figure2</object-id><object-id xmlns:xlink="http://www.w3.org/1999/xlink" content-type="arpha" xlink:type="simple">8C3E1541-1396-5A39-8F71-1D74F46D397E</object-id><label>Figure 2.</label><caption><p><italic><tp:taxon-name><tp:taxon-name-part taxon-name-part-type="genus" reg="Epicoccum">Epicoccum</tp:taxon-name-part> <tp:taxon-name-part taxon-name-part-type="species" reg="djirangnandiri">djirangnandiri</tp:taxon-name-part></tp:taxon-name></italic>: <bold>a</bold> leaf lesions on <italic><tp:taxon-name><tp:taxon-name-part taxon-name-part-type="genus" reg="Swainsona">Swainsona</tp:taxon-name-part> <tp:taxon-name-part taxon-name-part-type="species" reg="galegifolia">galegifolia</tp:taxon-name-part></tp:taxon-name></italic><bold>b</bold> 14-d old colonies on <abbrev xmlns:xlink="http://www.w3.org/1999/xlink" xlink:title="potato dextrose agar" id="ABBRID0E6FAK" xlink:type="simple">PDA</abbrev>, <abbrev xmlns:xlink="http://www.w3.org/1999/xlink" xlink:title="malt extract agar" id="ABBRID0EDGAK" xlink:type="simple">MEA</abbrev>, <abbrev xmlns:xlink="http://www.w3.org/1999/xlink" xlink:title="oatmeal agar" id="ABBRID0EHGAK" xlink:type="simple">OA</abbrev> (left, top to bottom) and lower surface (right) <bold>c</bold> upper surface <bold>d</bold> pycnidia on <abbrev xmlns:xlink="http://www.w3.org/1999/xlink" xlink:title="carnation leaf agar" id="ABBRID0EPGAK" xlink:type="simple">CLA</abbrev><bold>e</bold> conidia. Scale bars: 200 µm (<bold>d</bold>); 7 µm (<bold>e</bold>).</p></caption><graphic xmlns:xlink="http://www.w3.org/1999/xlink" xlink:href="mycokeys-78-001-g002.jpg" position="float" orientation="portrait" xlink:type="simple" id="oo_506795.jpg"><uri content-type="original_file" xlink:type="simple">https://binary.pensoft.net/fig/506795</uri></graphic></fig></tp:treatment-sec></tp:taxon-treatment>
