# Supplementary material for: Cryptic diversity found in Didymellaceae from Australian native legumes
Source: MycoKeys. 2021 Feb 8;78:1–20. doi: 10.3897/mycokeys.78.60063 (PMC7884380; doi:10.3897/mycokeys.78.60063)
Supplement: XML Treatment for Nothophoma ngayawang [file mycokeys.78.60063-treatment5.xml]

<!DOCTYPE tp:taxon-treatment
  PUBLIC "-//TaxonX//DTD Taxonomic Treatment Publishing DTD v0 20100105//EN" "tax-treatment-NSO.dtd">
<tp:taxon-treatment xmlns:tp="http://www.plazi.org/taxpub"><tp:treatment-meta><kwd-group><label>Taxon classification</label><kwd><named-content xmlns:xlink="http://www.w3.org/1999/xlink" content-type="kingdom">Fungi</named-content></kwd><kwd><named-content xmlns:xlink="http://www.w3.org/1999/xlink" content-type="order">Pleosporales</named-content></kwd><kwd><named-content xmlns:xlink="http://www.w3.org/1999/xlink" content-type="family">Didymellaceae</named-content></kwd></kwd-group><mixed-citation publication-type="journal"><person-group><name><surname>Keirnan</surname><given-names>Elizabeth C.</given-names></name><name><surname>Tan</surname><given-names>Yu Pei</given-names></name><name><surname>Laurence</surname><given-names>Matthew H.</given-names></name><name><surname>Mertin</surname><given-names>Allison A.</given-names></name><name><surname>Liew</surname><given-names>Edward C.Y.</given-names></name><name><surname>Summerell</surname><given-names>Brett A.</given-names></name><name><surname>Shivas</surname><given-names>Roger G.</given-names></name></person-group><article-title>Cryptic diversity found in <tp:taxon-name><tp:taxon-name-part taxon-name-part-type="genus" reg="Didymellaceae">Didymellaceae</tp:taxon-name-part></tp:taxon-name> from Australian native legumes</article-title><source>MycoKeys</source><day>08</day><month>2</month><year>2021</year><volume>78</volume><fpage>1</fpage><lpage>20</lpage><pub-id pub-id-type="doi">10.3897/mycokeys.78.60063</pub-id></mixed-citation></tp:treatment-meta><tp:nomenclature><tp:taxon-name><object-id xmlns:xlink="http://www.w3.org/1999/xlink" content-type="arpha" xlink:type="simple">A9352891-7546-5110-9BB1-05B9446D1859</object-id>
              <tp:taxon-name-part taxon-name-part-type="genus" reg="Nothophoma">Nothophoma</tp:taxon-name-part>
              <tp:taxon-name-part taxon-name-part-type="species" reg="ngayawang">ngayawang</tp:taxon-name-part>
              <object-id xmlns:xlink="http://www.w3.org/1999/xlink" content-type="mycobank" xlink:type="simple">833695</object-id>
            </tp:taxon-name><tp:taxon-authority>E.C. Keirnan, M.H. Laurence, R.G. Shivas &amp; Y.P. Tan</tp:taxon-authority><tp:taxon-status xmlns:xlink="http://www.w3.org/1999/xlink" xlink:type="simple">sp. nov.</tp:taxon-status><xref ref-type="fig" rid="F7">Fig. 6</xref></tp:nomenclature><tp:treatment-sec sec-type="material" id="SECID0EGIBK"><title>Type.</title><p>Australia, South Australia, Blanchetown, <italic><tp:taxon-name><tp:taxon-name-part taxon-name-part-type="genus" reg="Senna">Senna</tp:taxon-name-part> <tp:taxon-name-part taxon-name-part-type="species" reg="artemisioides">artemisioides</tp:taxon-name-part></tp:taxon-name></italic>, 22 Oct. 2016, <italic>E.C. Keirnan</italic>, holotype <named-content xmlns:xlink="http://www.w3.org/1999/xlink" content-type="dwc:institutional_code" xlink:type="simple">BRIP</named-content> 69582 (includes culture ex-type).</p><fig id="F7" position="float" orientation="portrait"><object-id xmlns:xlink="http://www.w3.org/1999/xlink" content-type="doi" xlink:type="simple">10.3897/mycokeys.78.60063.figure6</object-id><object-id xmlns:xlink="http://www.w3.org/1999/xlink" content-type="arpha" xlink:type="simple">3E8D59EA-251F-5CAC-A315-BDB23F6BD41B</object-id><label>Figure 6.</label><caption><p><italic><tp:taxon-name><tp:taxon-name-part taxon-name-part-type="genus" reg="Nothophoma">Nothophoma</tp:taxon-name-part> <tp:taxon-name-part taxon-name-part-type="species" reg="ngayawang">ngayawang</tp:taxon-name-part></tp:taxon-name></italic>: <bold>a</bold> leaf and pod lesions on <italic><tp:taxon-name><tp:taxon-name-part taxon-name-part-type="genus" reg="Senna">Senna</tp:taxon-name-part> <tp:taxon-name-part taxon-name-part-type="species" reg="artemisioides">artemisioides</tp:taxon-name-part></tp:taxon-name></italic><bold>b</bold> 14-d old colonies, top to bottom on <abbrev xmlns:xlink="http://www.w3.org/1999/xlink" xlink:title="potato dextrose agar" id="ABBRID0EAKBK" xlink:type="simple">PDA</abbrev>, <abbrev xmlns:xlink="http://www.w3.org/1999/xlink" xlink:title="malt extract agar" id="ABBRID0EEKBK" xlink:type="simple">MEA</abbrev>, <abbrev xmlns:xlink="http://www.w3.org/1999/xlink" xlink:title="oatmeal agar" id="ABBRID0EIKBK" xlink:type="simple">OA</abbrev> (left, top to bottom) and lower surface (right) <bold>c</bold> upper surface <bold>d</bold> pycnidia <bold>e</bold> pycnidial wall <bold>f</bold> conidia. Scale bars: 250 µm (<bold>d</bold>); 8 µm (<bold>e</bold>); 3 µm (<bold>f</bold>).</p></caption><graphic xmlns:xlink="http://www.w3.org/1999/xlink" xlink:href="mycokeys-78-001-g006.jpg" position="float" orientation="portrait" xlink:type="simple" id="oo_506799.jpg"><uri content-type="original_file" xlink:type="simple">https://binary.pensoft.net/fig/506799</uri></graphic></fig></tp:treatment-sec><tp:treatment-sec sec-type="description" id="SECID0E6KBK"><title>Description.</title><p><italic>Colonies</italic> on <abbrev xmlns:xlink="http://www.w3.org/1999/xlink" xlink:title="oatmeal agar" id="ABBRID0EHLBK" xlink:type="simple">OA</abbrev>, 18–20 mm diam. after 7 d, covered by scant tufted aerial mycelia at centre becoming abundant and floccose towards margin, rosy buff becoming darker towards centre; reverse salmon with centre and margins pale isabelline; on <abbrev xmlns:xlink="http://www.w3.org/1999/xlink" xlink:title="malt extract agar" id="ABBRID0ELLBK" xlink:type="simple">MEA</abbrev>, 15–20 mm after 7 d, margin irregular, felty buff becoming white towards the margin; reverse pale rosy buff, darker at centre becoming paler near margin; on <abbrev xmlns:xlink="http://www.w3.org/1999/xlink" xlink:title="potato dextrose agar" id="ABBRID0EPLBK" xlink:type="simple">PDA</abbrev>, 18–21 mm after 7 d, margin regular, aerial mycelia tufted in centre becoming floccose toward the margin, white to pale rosy buff; reverse pale rosy buff with few scattered vinaceous spots. <italic>NaOH spot test</italic>: slightly yellow. <italic>Conidiomata</italic> pycnidial, globose to subglobose, 200–300 μm diam., pale brown becoming black, solitary, abundant in centre of colony, glabrous, non-papillate; ostiole c. 25 μm diam.; pycnidial wall composed of textura globulosa, pale brown, cells 5–8 μm diam. <italic>Conidiogenous</italic> cells phialidic, cylindrical, thin-walled, hyaline. <italic>Conidia</italic> aseptate, 2.5–4.0 × 1.0–2.0 μm, cylindrical to narrow ellipsoidal, hyaline, thin-walled.</p></tp:treatment-sec><tp:treatment-sec sec-type="etymology" id="SECID0E2LBK"><title>Etymology.</title><p>Named after the Indigenous Australian Ngayawang people’s language group, who existed in the Murray River region of South Australia, which includes Blanchetown, the locality where this specimen was collected.</p></tp:treatment-sec><tp:treatment-sec sec-type="notes" id="SECID0EAMBK"><title>Notes.</title><p><italic><tp:taxon-name><tp:taxon-name-part taxon-name-part-type="genus" reg="Nothophoma">Nothophoma</tp:taxon-name-part> <tp:taxon-name-part taxon-name-part-type="species" reg="ngayawang">ngayawang</tp:taxon-name-part></tp:taxon-name></italic> is phylogenetically close to <italic><tp:taxon-name><tp:taxon-name-part taxon-name-part-type="genus" reg="Nothophoma">No.</tp:taxon-name-part> <tp:taxon-name-part taxon-name-part-type="species" reg="anigozanthi">anigozanthi</tp:taxon-name-part></tp:taxon-name></italic> ex-type strain <named-content xmlns:xlink="http://www.w3.org/1999/xlink" content-type="dwc:institutional_code" xlink:type="simple">CBS</named-content> 381.91 (Fig. <xref ref-type="fig" rid="F3">2</xref>). <italic><tp:taxon-name><tp:taxon-name-part taxon-name-part-type="genus" reg="Nothophoma">Nothophoma</tp:taxon-name-part> <tp:taxon-name-part taxon-name-part-type="species" reg="ngayawang">ngayawang</tp:taxon-name-part></tp:taxon-name></italic> is distinguished from <italic><tp:taxon-name><tp:taxon-name-part taxon-name-part-type="genus" reg="Nothophoma">No.</tp:taxon-name-part> <tp:taxon-name-part taxon-name-part-type="species" reg="variabilis">variabilis</tp:taxon-name-part></tp:taxon-name></italic> by the <abbrev xmlns:xlink="http://www.w3.org/1999/xlink" content-type="institution" xlink:title="internal transcribed spacer" id="ABBRID0E2NBK" xlink:type="simple">ITS</abbrev> region (98 % identity) and the <italic><abbrev xmlns:xlink="http://www.w3.org/1999/xlink" xlink:title="RNA polymerase II subunit B" id="ABBRID0EBOBK" xlink:type="simple">rpb</abbrev></italic>2 locus (93% identity). The <italic>NaOH spot test</italic> of <italic><tp:taxon-name><tp:taxon-name-part taxon-name-part-type="genus" reg="Nothophoma">No.</tp:taxon-name-part> <tp:taxon-name-part taxon-name-part-type="species" reg="variabilis">variabilis</tp:taxon-name-part></tp:taxon-name></italic> was negative on <abbrev xmlns:xlink="http://www.w3.org/1999/xlink" xlink:title="malt extract agar" id="ABBRID0ESOBK" xlink:type="simple">MEA</abbrev>, which is distinguished from the slightly yellow reaction of <italic><tp:taxon-name><tp:taxon-name-part taxon-name-part-type="genus" reg="Nothophoma">No.</tp:taxon-name-part> <tp:taxon-name-part taxon-name-part-type="species" reg="ngayawang">ngayawang</tp:taxon-name-part></tp:taxon-name></italic>.</p></tp:treatment-sec><tp:treatment-sec><!--Section generated to contain objects referenced in tp:taxon-treatment.--><fig id="F3" position="float" orientation="portrait"><object-id xmlns:xlink="http://www.w3.org/1999/xlink" content-type="doi" xlink:type="simple">10.3897/mycokeys.78.60063.figure2</object-id><object-id xmlns:xlink="http://www.w3.org/1999/xlink" content-type="arpha" xlink:type="simple">8C3E1541-1396-5A39-8F71-1D74F46D397E</object-id><label>Figure 2.</label><caption><p><italic><tp:taxon-name><tp:taxon-name-part taxon-name-part-type="genus" reg="Epicoccum">Epicoccum</tp:taxon-name-part> <tp:taxon-name-part taxon-name-part-type="species" reg="djirangnandiri">djirangnandiri</tp:taxon-name-part></tp:taxon-name></italic>: <bold>a</bold> leaf lesions on <italic><tp:taxon-name><tp:taxon-name-part taxon-name-part-type="genus" reg="Swainsona">Swainsona</tp:taxon-name-part> <tp:taxon-name-part taxon-name-part-type="species" reg="galegifolia">galegifolia</tp:taxon-name-part></tp:taxon-name></italic><bold>b</bold> 14-d old colonies on <abbrev xmlns:xlink="http://www.w3.org/1999/xlink" xlink:title="potato dextrose agar" id="ABBRID0E6FAK" xlink:type="simple">PDA</abbrev>, <abbrev xmlns:xlink="http://www.w3.org/1999/xlink" xlink:title="malt extract agar" id="ABBRID0EDGAK" xlink:type="simple">MEA</abbrev>, <abbrev xmlns:xlink="http://www.w3.org/1999/xlink" xlink:title="oatmeal agar" id="ABBRID0EHGAK" xlink:type="simple">OA</abbrev> (left, top to bottom) and lower surface (right) <bold>c</bold> upper surface <bold>d</bold> pycnidia on <abbrev xmlns:xlink="http://www.w3.org/1999/xlink" xlink:title="carnation leaf agar" id="ABBRID0EPGAK" xlink:type="simple">CLA</abbrev><bold>e</bold> conidia. Scale bars: 200 µm (<bold>d</bold>); 7 µm (<bold>e</bold>).</p></caption><graphic xmlns:xlink="http://www.w3.org/1999/xlink" xlink:href="mycokeys-78-001-g002.jpg" position="float" orientation="portrait" xlink:type="simple" id="oo_506795.jpg"><uri content-type="original_file" xlink:type="simple">https://binary.pensoft.net/fig/506795</uri></graphic></fig></tp:treatment-sec></tp:taxon-treatment>
